# Supplementary material for: HLA-B*57:01-dependent intracellular stress in keratinocytes triggers dermal hypersensitivity reactions to abacavir
Source: PNAS Nexus. 2024 Apr 2;3(4):pgae140. doi: 10.1093/pnasnexus/pgae140 (PMC11018537; doi:10.1093/pnasnexus/pgae140)
Supplement: pgae140_Supplementary_Data [file pgae140_supplementary_data.zip]

Archive with 2 entries (2 files):
- PNASNEXUS-PNASNEXUS-2024-00333-T-s01.pdf
- PNASNEXUS-PNASNEXUS-2024-00333-T-s02.avi
